# Supplementary material for: Prioritization of oligogenic variant combinations in whole exomes
Source: Bioinformatics. 2024 Apr 11;40(4):btae184. doi: 10.1093/bioinformatics/btae184 (PMC11037482; doi:10.1093/bioinformatics/btae184)
Supplement: btae184_Supplementary_Data [file btae184_supplementary_data.zip]

Archive with 3 entries (3 files):
- Supplementary_table_3.tsv
- Supplementary_table_4.tsv
- Supplementary_file.pdf
