# Supplementary material for: Prioritization of oligogenic variant combinations in whole exomes
Source: Bioinformatics. 2024 Apr 11;40(4):btae184. doi: 10.1093/bioinformatics/btae184 (PMC11037482; doi:10.1093/bioinformatics/btae184)
Supplement: btae184_Supplementary_Data [file btae184_supplementary_data.zip › Supplementary_table_3.tsv]

CombID	Train/Test	GenePanel_name	HPO_terms
OLI001	Training	NA	HP:0001945,HP:0033834,HP:0033050,HP:0002829,HP:0002018,HP:0002027,HP:0002019,HP:0040319,HP:0000572,HP:0001289,HP:0000822,HP:0033010,HP:0010472,HP:0010473,HP:0003163
OLI002	Training	Pulmonary arterial hypertension	HP:0002092
OLI007	Training	NA	HP:0001249,HP:0000252,HP:0000519,HP:0001273,HP:0012588,HP:0031265,HP:0012597,HP:0001638,HP:0020133,HP:0000097,HP:0000092,HP:0032948
OLI008	Training	Hypophosphataemia or rickets	HP:0002748,HP:0004322,HP:0002150,HP:0000787,HP:0004912
OLI009	Training	Glaucoma (developmental)	HP:0008007,HP:0007906,HP:0007663
OLI010	Training	Glaucoma (developmental)	HP:0008007,HP:0007906,HP:0007663
OLI011	Training	Glaucoma (developmental)	HP:0008007,HP:0007906,HP:0007663
OLI012	Training	Glaucoma (developmental)	HP:0008007,HP:0007906,HP:0007663
OLI013	Training	Hearing loss	HP:0000365,HP:0012714,HP:0008619,HP:0040121
OLI014	Training	NA	HP:0001943,HP:0031508,HP:0012506,HP:0011755,HP:0004322,HP:0000821
OLI015	Training	Renal tubulopathies	HP:0011423,HP:0002901,HP:0002014,HP:0002013,HP:0002150,HP:0000121,HP:0002748,HP:0000407,HP:0000079
OLI016	Training	Limb girdle muscular dystrophy	HP:0006785,HP:0030234,HP:0001324,HP:0003690,HP:0003325
OLI018	Training	Hypogonadotropic hypogonadism	HP:0009888,HP:0020159,HP:0040171,HP:0002817
OLI019	Training	Hypogonadotropic hypogonadism	HP:0008187,HP:0031279,HP:0020159,HP:0000028,HP:0000054,HP:0000044,HP:0000668
OLI021	Training	Familial Hirschsprung Disease	HP:0002251,HP:0011284,HP:0002566
OLI022	Training	Distal myopathies	HP:0009077,HP:0003547,HP:0011916,HP:0003749,HP:0002522,HP:0008959,HP:0003198,HP:0003458,HP:0008180,HP:0007149
OLI023	Training	Genetic epilepsy syndromes	HP:0001254,HP:0001276,HP:0007359,HP:0002069,HP:0001298,HP:0002353,HP:0002104,HP:0002793,HP:0002093,HP:0034222
OLI024	Training	Inherited MMR deficiency (Lynch syndrome)	HP:0003003
OLI026	Training	Autoinflammatory disorders	HP:0000155,HP:0012384,HP:0032324,HP:0000988,HP:0001508,HP:0008866,HP:0033331,HP:0033332,HP:0032436,HP:0011227,HP:0410246,HP:0033428
OLI028	Training	NA	HP:0000130,HP:0031105,HP:0012888,HP:0000142
OLI030	Training	NA	HP:0002315,HP:0008151,HP:0011900
OLI032	Training	Congenital hypothyroidism	HP:0000853,HP:0000821,HP:0008223,HP:0001263,HP:0031097
OLI033	Training	Haematuria	HP:0000790,HP:0030034,HP:0000093,HP:0012577
OLI035	Training	Familial Hirschsprung Disease	HP:0002251,HP:0011284
OLI036	Training	Hypogonadotropic hypogonadism	HP:0000823,HP:0000458,HP:0000044,HP:0002650,HP:0000699,HP:0000193,HP:0001328,HP:0040326
OLI038	Training	Familial Hirschsprung Disease;Retinal disorders	HP:0000510,HP:0001251,HP:0001543
OLI039	Training	Bardet Biedl syndrome	HP:0000510,HP:0002251
OLI040	Training	Congenital hypothyroidism	HP:0001510,HP:0002019,HP:0002019,HP:0000158,HP:0000821,HP:0000853,HP:0031097,HP:0002925,HP:0001262,HP:0001328,HP:0000851
OLI044	Training	Retinal disorders	HP:0000613,HP:0000639,HP:0007663,HP:0000551
OLI046	Training	NA	HP:0000613,HP:0000639,HP:0000551,HP:0007663,HP:0030465,HP:0030465
OLI047	Training	NA	HP:0030465,HP:0000613,HP:0000639,HP:0000551,HP:0007663,HP:0030465
OLI048	Training	NA	HP:0030465,HP:0000613,HP:0000639,HP:0000551,HP:0007663,HP:0030465
OLI050	Training	NA	HP:0030465,HP:0000613,HP:0000639,HP:0000551,HP:0007663,HP:0030465,HP:0025010,HP:0007703
OLI052	Training	Primary immunodeficiency	HP:0001945,HP:0001433,HP:0025435,HP:0031964,HP:0012156,HP:0003281,HP:0001744,HP:0002240,HP:0001873
OLI053	Training	Primary immunodeficiency	HP:0001945,HP:0001433,HP:0025435,HP:0031964,HP:0012156,HP:0003281,HP:0001744,HP:0002240,HP:0001873
OLI055	Training	Primary immunodeficiency	HP:0001945,HP:0001433,HP:0025435,HP:0031964,HP:0012156,HP:0003281,HP:0001744,HP:0002240,HP:0001873
OLI058	Training	Primary immunodeficiency	HP:0001945,HP:0001433,HP:0025435,HP:0031964,HP:0012156,HP:0003281,HP:0001744,HP:0002240,HP:0001873,HP:0001263
OLI062	Training	Bardet Biedl syndrome	HP:0001513,HP:0000580,HP:0000512,HP:0000003,HP:0001162,HP:0001249,HP:0004322,HP:0000639,HP:0000822,HP:0001263
OLI065	Training	Bardet Biedl syndrome	HP:0001513,HP:0000580,HP:0000512,HP:0000003,HP:0001162,HP:0001249,HP:0004322,HP:0000639,HP:0000822,HP:0001263
OLI067	Training	Bardet Biedl syndrome	HP:0001513,HP:0000580,HP:0000512,HP:0000003,HP:0001162,HP:0001249,HP:0004322,HP:0000639,HP:0000822,HP:0001263
OLI068	Training	Dilated cardiomyopathy - adult and teen	HP:0011710,HP:0006677,HP:0001635,HP:0001644,HP:0006673,HP:0033754,HP:0025169,HP:0025168
OLI074	Training	Familial pulmonary fibrosis	HP:0002206,HP:0002094,HP:0032969,HP:0002088,HP:0033638,HP:0006530,HP:0002206,HP:0002878
OLI075	Training	NA	HP:0000458,HP:0040326
OLI077	Training	Congenital muscular dystrophy	HP:0007141,HP:0003560,HP:0001324,HP:0003306,HP:0005110,HP:0001284,HP:0011807,HP:0002505,HP:0001324,HP:0003202,HP:0031546,HP:0002650,HP:0003307,HP:0001761,HP:0003390,HP:0007002
OLI090	Training	Primary ovarian insufficiency	HP:0000786,HP:0008232,HP:0011969,HP:0008209
OLI091	Training	Primary ovarian insufficiency	HP:0000786,HP:0008232,HP:0011969,HP:0008209
OLI093	Training	Primary ovarian insufficiency	HP:0000869,HP:0008232,HP:0011969,HP:0008209
OLI096	Training	Long QT syndrome	HP:0001279,HP:0001250,HP:0001664,HP:0002014,HP:0002013,HP:0005184
OLI097	Training	Bardet Biedl syndrome	HP:0001156,HP:0010442,HP:0030084,HP:0001263,HP:0010864,HP:0000550,HP:0000512,HP:0007663,HP:0000546,HP:0000639
OLI099	Training	NA	HP:0008151,HP:0011898,HP:0011901
OLI100	Training	NA	HP:0000407,HP:0000546,HP:0000556,HP:0001751
OLI104	Training	NA	HP:0000407,HP:0000546,HP:0000556,HP:0001751
OLI109	Training	NA	HP:0001508,HP:0003256,HP:0000989,HP:0012202
OLI110	Training	NA	HP:0001508,HP:0003256,HP:0000989,HP:0012202
OLI111	Training	Hereditary neuropathy	HP:0002460,HP:0003693,HP:0001761,HP:0001604,HP:0003477,HP:0003390,HP:0003690,HP:0007126,HP:0003693,HP:0033748,HP:0012046,HP:0002522,HP:0033580
OLI113	Training	Familial diabetes	HP:0004904,HP:0006279,HP:0001953,HP:0001513
OLI115	Training	NA	HP:0001508,HP:0010783,HP:0100540,HP:0011108,HP:0001954,HP:0033331,HP:0100614,HP:0001369,HP:0001371,HP:0002716,HP:0001287,HP:0001873,HP:0001888,HP:0009125,HP:0001433,HP:0002910,HP:0002155,HP:0003233,HP:0008993,HP:0000956,HP:0000403,HP:0002719
OLI116	Training	NA	HP:0011355,HP:0001954,HP:0033331,HP:0100614,HP:0001369,HP:0001371,HP:0002716,HP:0010702,HP:0001931,HP:0009125,HP:0002910,HP:0003233,HP:0008993,HP:0000509,HP:0002719
OLI117	Training	NA	HP:0001034,HP:0100699,HP:0011355,HP:0010783,HP:0100540,HP:0001954,HP:0033331,HP:0100614,HP:0001369,HP:0001371,HP:0001903,HP:0001875,HP:0001873,HP:0001888,HP:0009125,HP:0002910,HP:0003124,HP:0000956,HP:0000509,HP:0002719
OLI118	Training	Ataxia and cerebellar anomalies - narrow panel	HP:0001263,HP:0001290,HP:0001251,HP:0011968,HP:0006989,HP:0040010,
OLI119	Training	Hypogonadotropic hypogonadism	HP:0000458,HP:0001335,HP:0000324,HP:0001761,HP:0000044,HP:0000054
OLI120	Training	NA	HP:0000662,HP:0000512,HP:0000518,HP:0007703,HP:0001133,HP:0000550,HP:0000365
OLI121	Training	NA	HP:0000662,HP:0000512,HP:0000518,HP:0007703,HP:0001133,HP:0000550,HP:0000365
OLI122	Training	NA	HP:0000662,HP:0000512,HP:0000518,HP:0007703,HP:0001133,HP:0000550,HP:0000365
OLI123	Training	Left Ventricular Noncompaction Cardiomyopathy;Congenital myopathy	HP:0001252,HP:0002033,HP:0001643,HP:0001655,HP:0001943,HP:0001374,HP:0001508,HP:0005216,HP:0005184,HP:0001711,HP:0002515,HP:0002650,HP:0030319,HP:0001385,HP:0001284,HP:0001943,HP:0001712,HP:0003755,HP:0031195,HP:0005162,HP:0001653,HP:0004890,HP:0004755,HP:0004890,HP:0030682,HP:0001699
OLI125	Training	Bardet Biedl syndrome	HP:0001513,HP:0000580,HP:0000512,HP:0000003,HP:0001162,HP:0001249,HP:0004322,HP:0000639,HP:0000822,HP:0001263
OLI126	Training	Epidermolysis bullosa	HP:0008066,HP:0200041,HP:0001818,HP:0001075,HP:0001596,HP:0008404,HP:0000682
OLI131	Training	NA	HP:0000508,HP:0000716,HP:0002015,HP:0004326,HP:0001260,HP:0003198,HP:0000597,HP:0002071,HP:0003200,HP:0003548,HP:0001699,HP:0001695,HP:0001300
OLI133	Training	Haematuria	HP:0002907,HP:0000093,HP:0000112,HP:0000099,HP:0031266
OLI134	Training	NA	HP:0003323,HP:0008948,HP:0001371,HP:0001284,HP:0001252,HP:0003198,HP:0000939,HP:0012416,HP:0002747,HP:0003325,HP:0001288
OLI135	Training	Hearing loss	HP:0008619,HP:0008527
OLI136	Training	Hearing loss	HP:0008619,HP:0008527
OLI146	Training	Bardet Biedl syndrome	HP:0001513,HP:0000580,HP:0000512,HP:0000003,HP:0001162,HP:0001249,HP:0004322,HP:0000639,HP:0000822,HP:0001263
OLI147	Training	Bardet Biedl syndrome	HP:0001513,HP:0000580,HP:0000512,HP:0000003,HP:0001162,HP:0001249,HP:0004322,HP:0000639,HP:0000822,HP:0001263
OLI149	Training	Familial non syndromic congenital heart disease	HP:0001669,HP:0031592,HP:0031348
OLI151	Training	NA	HP:0001629,HP:0031348
OLI152	Training	Hypogonadotropic hypogonadism	HP:0000044,HP:0000458
OLI153	Training	NA	HP:0002104,HP:0001250,HP:0012444,HP:0001298,HP:0000252,HP:0002156,HP:0010919,HP:0002160,HP:0003658,HP:0002098,HP:0040126,HP:0012120
OLI154	Training	Haematuria	HP:0002907,HP:0000093,HP:0003774,HP:0012577,HP:0030034,HP:0001966
OLI156	Training	Haematuria	HP:0002907,HP:0000093,HP:0012587,HP:0012577,HP:0030034
OLI157	Training	Haematuria	HP:0002907,HP:0000093,HP:0003774,HP:0012577
OLI159	Training	NA	HP:0009804
OLI160	Training	NA	HP:0009804,HP:0002298
OLI161	Training	NA	HP:0009804,HP:0000966
OLI162	Training	NA	HP:0009804,HP:0008070
OLI163	Training	NA	HP:0009804,HP:0000966,HP:0000958,HP:0000964
OLI164	Training	NA	HP:0009804,HP:0000966,HP:0000958,HP:0001097
OLI165	Training	Hypogonadotropic hypogonadism	HP:0030341,HP:0030344,HP:0033799,HP:0008197,HP:0000028,HP:0012741
OLI166	Training	NA	HP:0000126,HP:0025634,HP:0003131,HP:0000787,HP:0003131
OLI168	Training	Genetic epilepsy syndromes	HP:0032895,HP:0001250,HP:0002069,HP:0002384,HP:0007334
OLI169	Training	Glaucoma (developmental)	HP:0000485,HP:0007906,HP:0001149,HP:0012795
OLI171	Training	Bardet Biedl syndrome	HP:0000510,HP:0001513,HP:0100259,HP:0001249
OLI172	Training	Bardet Biedl syndrome	HP:0000510,HP:0001513,HP:0100259,HP:0001249
OLI174	Training	Bardet Biedl syndrome	HP:0000510,HP:0001513,HP:0100259,HP:0001249
OLI178	Training	NA	HP:0003131,HP:0000787,HP:0033354
OLI179	Training	NA	HP:0003131,HP:0000787,HP:0033354,HP:0003355
OLI182	Training	NA	HP:0001658,HP:0003124,HP:0000822
OLI183	Training	Brugada syndrome	HP:0100749,HP:0012251,HP:0001658,HP:0001663,HP:0011675
OLI185	Training	Retinal disorders	HP:0000662,HP:0000510,HP:0000618,HP:0000512,HP:0031528
OLI186	Training	NA	HP:0001635,HP:0012378,HP:0000044,HP:0100651,HP:0002240,HP:0001000,HP:0001395,HP:0012465,HP:0003281,HP:0005518
OLI187	Training	NA	HP:0012465,HP:0003281,HP:0005518
OLI188	Training	GI tract tumours	HP:0006716,HP:0200063
OLI189	Training	Congenital muscular dystrophy	HP:0002359,HP:0001324,HP:0001371,HP:0001678,HP:0001649,HP:0025478,HP:0003273,HP:0001644,HP:0003560,HP:0001771,HP:0002987,HP:0003236,HP:0012664,HP:0002505,HP:0001279
OLI190	Training	Congenital muscular dystrophy	HP:0001712,HP:0001714,HP:0006677,HP:0006673,HP:0001635,HP:0033710,HP:0012398,HP:0006389
OLI191	Training	Retinal disorders	HP:0000365,HP:0008619,HP:0000486,HP:0000639,HP:0007663,HP:0000510,HP:0001103,HP:0000543,HP:0000662,HP:0007722,HP:0008568,HP:0001337,HP:0000739,HP:0000716,HP:0001321,HP:0000722
OLI192	Training	Hearing loss	HP:0008619
OLI195	Training	Hypogonadotropic hypogonadism	HP:0008197,HP:0030344,HP:0000823,HP:0000044
OLI197	Training	Hypogonadotropic hypogonadism	HP:0008197,HP:0000044
OLI198	Training	Hypogonadotropic hypogonadism	HP:0008197,HP:0000044
OLI199	Training	Hypogonadotropic hypogonadism	HP:0000044,HP:0000823,HP:0030084,HP:0000938
OLI200	Training	NA	HP:0002094,HP:0003701,HP:0001639,HP:0001962,HP:0004749,HP:0025406,HP:0003306,HP:0008887,HP:0007340,HP:0002515,HP:0003236,HP:0003198,HP:0001692,HP:0001685,HP:0002304,HP:0002093,HP:0012664,HP:0031295
OLI202	Training	NA	HP:0001279,HP:0005184
OLI203	Training	Familial diabetes	HP:0000103,HP:0001959,HP:0100651,HP:0040217,HP:0003074,HP:0004904
OLI205	Training	Hypogonadotropic hypogonadism	HP:0004409,HP:0025502,HP:0032466,HP:0000823,HP:0040171
OLI206	Training	Hypogonadotropic hypogonadism	HP:0004409,HP:0000054,HP:0008197,HP:0040171
OLI209	Training	Parkinson Disease and Complex Parkinsonism	HP:0002322,HP:0002355,HP:0002067,HP:0002172,HP:0001300
OLI210	Training	Hereditary neuropathy	HP:0001288,HP:0003693,HP:0003690,HP:0012534,HP:0002650,HP:0200101,HP:0002527,HP:0003693,HP:0001761,HP:0007126,HP:0002355
OLI211	Training	Retinal disorders	HP:0003774,HP:0000510,HP:0000090
OLI214	Training	NA	HP:0000090,HP:0003774,HP:0000510
OLI218	Training	Long QT syndrome	HP:0002321,HP:0004756,HP:0005184,HP:0001664,HP:0002902,HP:0002900,HP:0004755,HP:0001662
OLI220	Training	Ocular and oculo-cutaneous albinism	HP:0001107,HP:0000639,HP:0012805,HP:0000613,HP:0007814,HP:0007750
OLI221	Training	NA	HP:0002069,HP:0001945,HP:0012735,HP:0008936,HP:0001332,HP:0011448,HP:0001942,HP:0006965,HP:0001259,HP:0001250
OLI222	Training	Retinal disorders	HP:0000510
OLI223	Training	Retinal disorders	HP:0000510
OLI225	Training	Bardet Biedl syndrome	HP:0000510,HP:0001513,HP:0010442,HP:0001263,HP:0012210,HP:0000133
OLI227	Training	NA	HP:0011343,HP:0000098,HP:0001513,HP:0000256,HP:0000316,HP:0001249,HP:0001763,HP:0000689,HP:0001999,HP:0001252
OLI228	Training	Parkinson Disease and Complex Parkinsonism	HP:0002322,HP:0002304,HP:0002063,HP:0033329,HP:0001288,HP:0001300,HP:0002548
OLI229	Training	Parkinson Disease and Complex Parkinsonism	HP:0002322,HP:0002304,HP:0002063,HP:0033329,HP:0001288,HP:0001300,HP:0002548
OLI239	Training	Congenital adrenal hypoplasia	HP:0000089,HP:0005564,HP:0012795,HP:0003774,HP:0000646,HP:0000589
OLI240	Training	Epidermolysis bullosa	HP:0008066,HP:0007446,HP:0012221
OLI241	Training	NA	HP:0011387,HP:0000365
OLI242	Training	NA	HP:0011387,HP:0000365,HP:0000376
OLI243	Training	NA	HP:0001511,HP:0000252,HP:0001263,HP:0001338,HP:0001360,HP:0000340,HP:0000444,HP:0000581,HP:0000486,HP:0000494,HP:0000924,HP:0000924,HP:0003070,HP:0040022,HP:0004209
OLI244	Training	Rare multisystem ciliopathy disorders	HP:0001252,HP:0001251,HP:0001263,HP:0001249,HP:0000488,HP:0010442,HP:0002419
OLI249	Training	Glaucoma (developmental)	HP:0008007,HP:0000501,HP:0000526,HP:0001627
OLI250	Training	Epidermolysis bullosa	HP:0008066,HP:0007446
OLI251	Training	Hearing loss	HP:0000365
OLI253	Training	NA	HP:0004328,HP:0011496,HP:0007906,HP:0100689,HP:0011492,HP:0031159,HP:0007968,HP:0007917,HP:0000667
OLI254	Training	Hearing loss	HP:0000365
OLI258	Training	NA	HP:0000826,HP:0010314,HP:0031279,HP:0031280
OLI259	Training	NA	HP:0000365,HP:0000510,HP:0001751,HP:0008555,HP:0012715
OLI265	Training	NA	HP:0000365,HP:0000510,HP:0001751,HP:0008555,HP:0012715
OLI266	Training	NA	HP:0000365,HP:0000510,HP:0001751,HP:0008555,HP:0012715
OLI269	Training	Amyotrophic lateral sclerosis/motor neuron disease	HP:0007354
OLI274	Training	Amyotrophic lateral sclerosis/motor neuron disease	HP:0007354
OLI290	Training	NA	HP:0002650
OLI291	Training	NA	HP:0002650
OLI292	Training	NA	HP:0002650
OLI293	Training	NA	HP:0002650
OLI294	Training	NA	HP:0002650
OLI295	Training	NA	HP:0002650
OLI297	Training	NA	HP:0002650
OLI298	Training	NA	HP:0002650
OLI302	Training	Ataxia and cerebellar anomalies - narrow panel	HP:0001251,HP:0000044,HP:0001260,HP:0000726,HP:0001272,HP:0008197
OLI303	Training	Retinal disorders	HP:0008052,HP:0030666,HP:0007902,HP:0007917
OLI304	Training	Retinal disorders	HP:0008052,HP:0030666,HP:0007902,HP:0007917
OLI305	Training	Retinal disorders	HP:0008052,HP:0030666,HP:0007902,HP:0007917
OLI306	Training	Retinal disorders	HP:0008052,HP:0030666,HP:0007902,HP:0007917
OLI307	Training	Retinal disorders	HP:0008052,HP:0030666,HP:0007902,HP:0007917
OLI309	Training	Retinal disorders	HP:0008052,HP:0030666,HP:0007902,HP:0007917
OLI312	Training	Retinal disorders	HP:0008052,HP:0030666,HP:0007902,HP:0007917
OLI315	Training	Retinal disorders	HP:0008052,HP:0030666,HP:0007902,HP:0007917
OLI317	Training	NA	HP:0001730,HP:0000408,HP:0000853,HP:0011387
OLI319	Training	Haematuria	HP:0000790,HP:0000093,HP:0007663,HP:0000095
OLI320	Training	NA	HP:0000097,HP:0000093,HP:0012398,HP:0002907,HP:0000112,HP:0003774,HP:0008682,HP:0000083,HP:0031266
OLI321	Training	NA	HP:0000969,HP:0000093,HP:0002907,HP:0000100,HP:0000097
OLI326	Training	Cystic kidney disease	HP:0000105,HP:0000107,HP:0012622
OLI327	Training	Cystic kidney disease	HP:0000105,HP:0000107,HP:0012622
OLI356	Training	Hypogonadotropic hypogonadism	HP:0000458,HP:0000044,HP:0008197,HP:0033799,HP:0009804,HP:0005922,HP:0040171,HP:0030344,HP:0030341
OLI362	Training	Long QT syndrome	HP:0001662,HP:0005184
OLI365	Training	Hypogonadotropic hypogonadism	HP:0000458,HP:0000044,HP:0008197,HP:0000365,HP:0000164,HP:0004349
OLI368	Training	Hypogonadotropic hypogonadism	HP:0000458,HP:0000044,HP:0008197,HP:0000164
OLI369	Training	Hypogonadotropic hypogonadism	HP:0000458,HP:0000044,HP:0008197,HP:0004349
OLI370	Training	Hypogonadotropic hypogonadism	HP:0000458,HP:0000044,HP:0008197,HP:0004349,HP:0000365
OLI371	Training	Hypogonadotropic hypogonadism	HP:0000458,HP:0000044,HP:0008197
OLI372	Training	Hypogonadotropic hypogonadism	HP:0000458,HP:0000044,HP:0008197,HP:0000365
OLI376	Training	Haematuria	HP:0012587
OLI377	Training	Haematuria	HP:0000790
OLI378	Training	Haematuria	HP:0000093,HP:0003774,HP:0000365
OLI379	Training	Haematuria	HP:0000093,HP:0000790
OLI380	Training	Haematuria	HP:0012587
OLI381	Training	Haematuria	HP:0000790
OLI383	Training	Haematuria	HP:0003774,HP:0000407,HP:0000479
OLI384	Training	Haematuria	HP:0000790,HP:0000093,HP:0000407
OLI385	Training	Haematuria	HP:0000790,HP:0000093
OLI386	Training	Haematuria	HP:0000790,HP:0000093
OLI387	Training	Haematuria	HP:0000790,HP:0000093
OLI388	Training	Haematuria	HP:0003774,HP:0000407,HP:0000479
OLI391	Training	Hypogonadotropic hypogonadism	HP:0100783,HP:0000786,HP:0000164,HP:0010012,HP:0000044
OLI393	Training	Hypogonadotropic hypogonadism	HP:0008197,HP:0000044
OLI394	Training	Hypogonadotropic hypogonadism	HP:0000044,HP:0008197
OLI396	Training	Hypogonadotropic hypogonadism	HP:0000044,HP:0008197,HP:0000458
OLI397	Training	Hypogonadotropic hypogonadism	HP:0000044,HP:0008197
OLI398	Training	Ocular and oculo-cutaneous albinism	HP:0000407,HP:0012805,HP:0007814,HP:0000540,HP:0000486
OLI399	Training	Ocular and oculo-cutaneous albinism	HP:0000407,HP:0001100,HP:0007814,HP:0000540,HP:0000486,HP:0001751
OLI400	Training	Disorders of sex development	HP:0008665,HP:0011969,HP:0008232,HP:0000055,HP:0030088
OLI404	Training	Paediatric motor neuronopathies	HP:0032143,HP:0003401,HP:0001618,HP:0002015,HP:0005216,HP:0001824,HP:0003202,HP:0001324,HP:0003701,HP:0003690,HP:0100543,HP:0002354,HP:0012444,HP:0012416,HP:0002307,HP:0008000,HP:0002460
OLI405	Training	Ataxia and cerebellar anomalies - narrow panel	HP:0030043,HP:0001263,HP:0001250,HP:0000252,HP:0008070,HP:0000348,HP:0000455,HP:0000286,HP:0000322,HP:0000219,HP:0000154,HP:0002317,HP:0001631,HP:0002059
OLI407	Training	Holoprosencephaly	HP:0001360,HP:0002507,HP:0006988,HP:0000601,HP:0009804,HP:0000202
OLI409	Training	Hypogonadotropic hypogonadism	HP:0008197,HP:0040171,HP:0000458,HP:0000044
OLI410	Training	Hypogonadotropic hypogonadism	HP:0008197,HP:0040171,HP:0000458,HP:0000044
OLI412	Training	NA	HP:0001025,HP:0001954
OLI413	Training	NA	HP:0001954,HP:0000629,HP:0002027,HP:0100749
OLI414	Training	Epidermolysis bullosa	HP:0008066,HP:0033804
OLI415	Training	Limb girdle muscular dystrophy	HP:0001324,HP:0003690,HP:0003198,HP:0003236,HP:0012544,HP:0030234,HP:0008978,HP:0001265,HP:0003560,HP:0006785
OLI416	Training	Dilated cardiomyopathy - adult and teen	HP:0005162,HP:0002375,HP:0012666,HP:0001712
OLI418	Training	Bardet Biedl syndrome	HP:0000510,HP:0001513,HP:0100259,HP:0100543,HP:0000135,HP:0000077
OLI419	Training	Retinal disorders	HP:0001493,HP:0000618,HP:0000541
OLI426	Training	Hypogonadotropic hypogonadism	HP:0008197,HP:0000458,HP:0000044,HP:0000141,HP:0010311,HP:0030344
OLI428	Training	Hypogonadotropic hypogonadism	HP:0008197,HP:0000458,HP:0000044,HP:0000141,HP:0010311,HP:0030344
OLI440	Training	Amyotrophic lateral sclerosis/motor neuron disease	HP:0007354
OLI443	Training	Epidermolysis bullosa	HP:0008066,HP:0200041,HP:0100699
OLI445	Training	Long QT syndrome	HP:0005184,HP:0012668,HP:0002018,HP:0002321,HP:0004756,HP:0001664,HP:0011675
OLI452	Training	NA	HP:0001973,HP:0200119,HP:0001392,HP:0001433,HP:0002718,HP:0002090,HP:0001287,HP:0004313,HP:0002110,HP:0002716,HP:0002239,HP:0030169,HP:0001394,HP:0001399
OLI453	Training	Retinal disorders	HP:0000518,HP:0030329,HP:0025007,HP:0030622,HP:0007703,HP:0008046,HP:0007663
OLI454	Training	Hearing loss	HP:0000365
OLI458	Training	NA	HP:0000774,HP:0002089,HP:0003510,HP:0008501,HP:0010442,HP:0001159,HP:0000308,HP:0000348,HP:0000337
OLI465	Training	Congenital hypothyroidism	HP:0100028,HP:0000851,HP:0002925,HP:0033078
OLI466	Training	Congenital hypothyroidism	HP:0000851,HP:0002925,HP:0033078
OLI467	Training	Congenital hypothyroidism	HP:0000851,HP:0002925,HP:0033078
OLI471	Training	Congenital hypothyroidism	HP:0000851,HP:0002925,HP:0033078,HP:0000853
OLI473	Training	Congenital hypothyroidism	HP:0000851,HP:0002925,HP:0033078,HP:0000853
OLI478	Training	Autism	HP:0000729,HP:0000753
OLI480	Training	Autism	HP:0000729,HP:0000753
OLI482	Training	Autism	HP:0000729,HP:0000753
OLI489	Training	Autism	HP:0000729,HP:0000753,HP:0000717
OLI493	Training	Autism	HP:0000729,HP:0000753
OLI496	Training	Autism	HP:0000729,HP:0000753,HP:0000717
OLI497	Training	Hearing loss	HP:000862,HP:0000408,HP:0008542
OLI498	Training	Hypogonadotropic hypogonadism	HP:0008214,HP:0000044,HP:0000823,HP:0000786,HP:0000510
OLI500	Training	Familial hypercholesterolaemia	HP:0001658,HP:0025502,HP:0003141,HP:0003124
OLI502	Training	NA	HP:0000365,HP:0011387
OLI504	Training	Haematuria	HP:0000093,HP:0003774,HP:0000107,HP:0000097,HP:0004722
OLI505	Training	NA	HP:0002414
OLI506	Training	NA	HP:0002414
OLI507	Training	NA	HP:0002323
OLI508	Training	NA	HP:0002323
OLI509	Training	NA	HP:0002414
OLI510	Training	NA	HP:0002414
OLI513	Training	Familial diabetes	HP:0004904,HP:0025502,HP:0001824,HP:0000010
OLI514	Training	Atypical haemolytic uraemic syndrome	HP:0001945,HP:0001878,HP:0001873,HP:0000093,HP:0000790,HP:0002033
OLI515	Training	Osteopetrosis	HP:0011002,HP:0020110,HP:0001903
OLI516	Training	Haematuria	HP:0000790,HP:0000093,HP:0012577,HP:0030034
OLI517	Training	Epidermolysis bullosa	HP:0001030,HP:0008066,HP:0007446
OLI518	Training	Congenital hypothyroidism	HP:0000821,HP:0008188
OLI524	Training	Primary immunodeficiency	HP:0012156
OLI526	Training	Primary immunodeficiency	HP:0012156
OLI527	Training	Primary immunodeficiency	HP:0012156
OLI531	Training	Primary immunodeficiency	HP:0012156
OLI532	Training	Primary immunodeficiency	HP:0012156
OLI537	Training	Primary immunodeficiency	HP:0012156
OLI538	Training	Primary immunodeficiency	HP:0012156
OLI540	Training	Primary immunodeficiency	HP:0012156
OLI545	Training	Primary immunodeficiency	HP:0012156
OLI547	Training	Arrhythmogenic cardiomyopathy	HP:0011663,HP:0004308
OLI548	Training	Arrhythmogenic cardiomyopathy	HP:0011663,HP:0004308
OLI550	Training	Long QT syndrome	HP:0001279,HP:0005184
OLI559	Training	Genetic epilepsy syndromes	HP:0002197,HP:0007000,HP:0002069
OLI560	Training	Genetic epilepsy syndromes	HP:0002197,HP:0002069
OLI562	Training	Congenital hypothyroidism	HP:0000851,HP:0002925,HP:0033078,HP:0000853
OLI563	Training	Congenital hypothyroidism	HP:0000851,HP:0002925,HP:0033078
OLI564	Training	Congenital hypothyroidism	HP:0000851,HP:0002925,HP:0033078
OLI567	Training	Congenital hypothyroidism	HP:0000851,HP:0002925,HP:0033078
OLI607	Training	NA	HP:0030853,HP:0012263,HP:0012265
OLI610	Training	NA	HP:0030853
OLI639	Training	NA	HP:0001903,HP:0000083,HP:0000105,HP:0003774,HP:0000010,HP:0007687,HP:0000800
OLI645	Training	NA	HP:0001699,HP:0002321,HP:0001962,HP:0001662,HP:0012251
OLI667	Training	Disorders of sex development	HP:0000054,HP:0000047,HP:0000028,HP:0011969,HP:0008232,HP:0031103,HP:0030424
OLI669	Training	Disorders of sex development	HP:0008665,HP:0000063,HP:0010463,HP:0000151,HP:0031102,HP:0011969
OLI673	Training	Generalised pustular psoriasis	HP:0025252,HP:0001945,HP:0001954,HP:0000155,HP:0200039,HP:0010783,HP:0003249,HP:0001974,HP:0011227,HP:0004315,HP:0003460,HP:0025092
OLI680	Training	Holoprosencephaly	HP:0001360,HP:0006988,HP:0000356,HP:0010653,HP:0002744
OLI684	Training	Holoprosencephaly	HP:0001360,HP:0006988,HP:0012806,HP:0005105,HP:0000277,HP:0000356,HP:0010664,HP:0007370,HP:0000252,HP:0009914,HP:0010653,HP:0002744,HP:0000262,HP:0000189
OLI685	Training	Holoprosencephaly	HP:0001360,HP:0006988,HP:0005105,HP:0040327,HP:0010664,HP:0007370,HP:0000601,HP:0002744,HP:0010442
OLI688	Training	NA	HP:0000978,HP:0000979,HP:0003540,HP:0031126,HP:0000421,HP:0000225,HP:0003010,HP:0001873,HP:0011877
OLI694	Training	NA	HP:0002323
OLI708	Training	NA	HP:0002323
OLI709	Training	NA	HP:0002323
OLI755	Training	NA	HP:0002323
OLI767	Training	Glaucoma (developmental)	HP:0008007
OLI779	Training	Hypogonadotropic hypogonadism	HP:0000044,HP:0000458,HP:0008197,HP:0009804
OLI794	Training	Arthrogryposis	HP:0100490,HP:0009697,HP:0002650,HP:0005684
OLI795	Training	Arthrogryposis	HP:0100490,HP:0009697,HP:0002650,HP:0005684
OLI817	Training	Familial hypercholesterolaemia	HP:0003141,HP:0003124
OLI818	Training	Familial hypercholesterolaemia	HP:0003141,HP:0003124
OLI820	Training	Familial hypercholesterolaemia	HP:0003141,HP:0003124
OLI821	Training	Familial hypercholesterolaemia	HP:0003141,HP:0003124
OLI831	Training	Hearing loss	HP:0001875,HP:0012311,HP:0000365
OLI834	Training	Hypogonadotropic hypogonadism	HP:0000044,HP:0004409,HP:0040327,HP:0000054,HP:0012741,HP:0000365
OLI838	Training	Cerebral vascular malformations	HP:0002315,HP:0002017,HP:0002408
OLI839	Training	Cerebral vascular malformations	HP:0002408,HP:0002315,HP:0002017
OLI841	Training	NA	HP:0002650,HP:0002937,HP:0000902
OLI842	Training	NA	HP:0002650
OLI859	Training	Hypogonadotropic hypogonadism	HP:0000044,HP:0004409,HP:0040171,HP:0030344
OLI862	Training	Hypogonadotropic hypogonadism	HP:0000044,HP:0004409,HP:0040171,HP:0030344
OLI870	Training	Hypogonadotropic hypogonadism	HP:0000044,HP:0004409,HP:0040171,HP:0030344
OLI890	Training	Hypogonadotropic hypogonadism	HP:0000044,HP:0040171,HP:0030344
OLI891	Training	Hypogonadotropic hypogonadism	HP:0000044,HP:0040171,HP:0030344
OLI892	Training	Hypogonadotropic hypogonadism	HP:0000044,HP:0008689,HP:0040171,HP:0030344
OLI895	Training	Hypogonadotropic hypogonadism	HP:0000044,HP:0030344,HP:0040171,HP:0004712
OLI911	Training	Hypogonadotropic hypogonadism	HP:0000044,HP:0030344,HP:0040171
OLI916	Training	Haematuria	HP:0002907,HP:0000093,HP:0003774,HP:0005562,HP:0000097
OLI918	Testing	NA	HP:0200039,HP:0000962,HP:0001954,HP:0002716,HP:0008940,HP:0001433,HP:0005425,HP:0002028,HP:0003765,HP:0100838
OLI933	Testing	NA	HP:0001324,HP:0009073,HP:0003484,HP:0003691,HP:0030241,HP:0003724,HP:0003458
OLI936	Testing	NA	HP:0000668
OLI511	Testing	Hypogonadotropic hypogonadism	HP:0008373,HP:0000823,HP:0040171,HP:0030339,HP:0000458,HP:0000028,HP:0000122
OLI938	Testing	NA	HP:0000668
OLI963	Testing	Cystic kidney disease	HP:0000107,HP:0001407
OLI972	Testing	Haematuria	HP:0000790,HP:0000093
OLI973	Testing	Haematuria	HP:0000790,HP:0000093
OLI974	Testing	Haematuria	HP:0000790,HP:0000093
OLI975	Testing	Haematuria	HP:0000790,HP:0000093
OLI976	Testing	Left Ventricular Noncompaction Cardiomyopathy	HP:0001688,HP:0005185,HP:0030682,HP:0012664,HP:0005162
OLI982	Testing	NA	HP:0000093,HP:0000097,HP:0004722,HP:0031266,HP:0003774
OLI985	Testing	Long QT syndrome	HP:0001279,HP:0001664,HP:0001657,HP:0005184,HP:0004756,HP:0001663,HP:0006682
OLI986	Testing	Congenital hypothyroidism	HP:0000821,HP:0000851,HP:0002925,HP:0008188
OLI987	Testing	Congenital hypothyroidism	HP:0000821,HP:0000851,HP:0002925,HP:0008188
OLI988	Testing	Congenital hypothyroidism	HP:0000821,HP:0000851,HP:0002925,HP:0008188
OLI989	Testing	Congenital hypothyroidism	HP:0000821,HP:0000851,HP:0002925,HP:0008188
OLI990	Testing	Congenital hypothyroidism	HP:0000821,HP:0000851,HP:0002925,HP:0008188,HP:0000853
OLI991	Testing	Congenital hypothyroidism	HP:0000821,HP:0000851,HP:0002925,HP:0008188
OLI992	Testing	Congenital hypothyroidism	HP:0000821,HP:0000851,HP:0002925,HP:0008188
OLI994	Testing	Congenital hypothyroidism	HP:0000821,HP:0000851,HP:0002925,HP:0008188
OLI1016	Testing	Hypogonadotropic hypogonadism	HP:0000054,HP:0008734,HP:0000062,HP:0030345,HP:0030344,HP:0000044
OLI1018	Testing	NA	HP:0002908
OLI1020	Testing	Congenital hypothyroidism	HP:0000821,HP:0000851,HP:0000853,HP:0033078,HP:0031097
OLI1021	Testing	Congenital hypothyroidism	HP:0000821,HP:0000851,HP:0000853,HP:0033078,HP:0031097
OLI1022	Testing	Congenital hypothyroidism	HP:0000821,HP:0000851,HP:0000853,HP:0033078,HP:0031097
OLI1023	Testing	Congenital hypothyroidism	HP:0000821,HP:0000851,HP:0000853,HP:0033078,HP:0031097
OLI1024	Testing	Congenital hypothyroidism	HP:0000821,HP:0000851,HP:0000853,HP:0033078,HP:0031097
OLI1025	Testing	Congenital hypothyroidism	HP:0000821,HP:0000851,HP:0000853,HP:0033078,HP:0031097
OLI1026	Testing	Congenital hypothyroidism	HP:0000821,HP:0000851,HP:0000853,HP:0033078,HP:0031097
OLI1028	Testing	NA	HP:0012211,HP:0004322,HP:0001513,HP:0000252,HP:0001263,HP:0010864,HP:0001156,HP:0000311,HP:0000490,HP:0000565,HP:0000508,HP:0000455,HP:0005280,HP:0000218,HP:0000678,HP:0000193,HP:0000400,HP:0000347,HP:0011468,HP:0007738,HP:0032794,HP:0002069
OLI1032	Testing	Atypical haemolytic uraemic syndrome	HP:0002321,HP:0000365,HP:0000407,HP:0011389
OLI1034	Testing	Atypical haemolytic uraemic syndrome	HP:0008619,HP:0002321,HP:0000365,HP:0000407,HP:0011389
OLI1035	Testing	Atypical haemolytic uraemic syndrome	HP:0008619,HP:0002321,HP:0000365,HP:0000407,HP:0011389
OLI1036	Testing	Atypical haemolytic uraemic syndrome	HP:0008619,HP:0002321,HP:0000365,HP:0000407,HP:0011389
OLI1037	Testing	Atypical haemolytic uraemic syndrome	HP:0008619,HP:0002321,HP:0000365,HP:0000407,HP:0011389
OLI1038	Testing	Atypical haemolytic uraemic syndrome	HP:0008619,HP:0002321,HP:0000365,HP:0000407,HP:0011389
OLI1060	Testing	Primary ovarian insufficiency	HP:0002321,HP:0002321,HP:0000365,HP:0000407,HP:0011389
OLI1064	Testing	Primary ovarian insufficiency	HP:0000786
OLI1068	Testing	Primary ovarian insufficiency	HP:0000869
OLI1073	Testing	Congenital hypothyroidism	HP:0000851,HP:0008188
OLI1074	Testing	Congenital hypothyroidism	HP:0000851,HP:0008188
OLI1076	Testing	Congenital hypothyroidism	HP:0000851,HP:0008188
OLI1095	Testing	Ocular and oculo-cutaneous albinism	HP:0001010,HP:0011364,HP:0005599,HP:0007663,HP:0012805,HP:0000639,HP:0000613,HP:0007750,HP:0025568,HP:0030607,HP:0001107
OLI1096	Testing	Ocular and oculo-cutaneous albinism	HP:0001010,HP:0011364,HP:0005599,HP:0007663,HP:0012805,HP:0000639,HP:0000613,HP:0007750,HP:0025568,HP:0030607,HP:0001107
OLI1097	Testing	Ocular and oculo-cutaneous albinism	HP:0001010,HP:0011364,HP:0005599,HP:0007663,HP:0012805,HP:0000639,HP:0000613,HP:0007750,HP:0025568,HP:0030607,HP:0001107
OLI1098	Testing	Ocular and oculo-cutaneous albinism	HP:0001010,HP:0011364,HP:0005599,HP:0007663,HP:0012805,HP:0000639,HP:0000613,HP:0007750,HP:0025568,HP:0030607,HP:0001107
OLI1099	Testing	Ocular and oculo-cutaneous albinism	HP:0001010,HP:0011364,HP:0005599,HP:0007663,HP:0012805,HP:0000639,HP:0000613,HP:0007750,HP:0025568,HP:0030607,HP:0001107
OLI1106	Testing	Hypogonadotropic hypogonadism	HP:0000458,HP:0000044,HP:0000823,HP:0008669,HP:0008689,HP:0000104
OLI1107	Testing	Hypogonadotropic hypogonadism	HP:0000458,HP:0000044,HP:0000823,HP:0008669,HP:0008689
OLI1114	Testing	Hypogonadotropic hypogonadism	HP:0000458,HP:0000044,HP:0000823,HP:0008669,HP:0008689
OLI1115	Testing	Hypogonadotropic hypogonadism	HP:0000458,HP:0000044,HP:0000823,HP:0008669,HP:0008689
OLI102	Testing	NA	HP:0000546,HP:0000407
OLI127	Testing	Parkinson Disease and Complex Parkinsonism	HP:0001300,HP:0002322,HP:0002304,HP:0002063,HP:0001288
OLI285	Testing	Hypogonadotropic hypogonadism	HP:0000044,HP:0004409
OLI286	Testing	Hypogonadotropic hypogonadism	HP:0000044,HP:0004409
OLI836	Testing	Hypogonadotropic hypogonadism	HP:0000044,HP:0008197,HP:0040171
OLI847	Testing	Hypogonadotropic hypogonadism	HP:0000044,HP:0008197,HP:0040171,HP:0000458
OLI1147	Testing	Hereditary spastic paraplegia	HP:0001258,HP:0007340,HP:0002061,HP:0001347,HP:0002395,HP:0003487,HP:0000009,HP:0011448,HP:0002015,HP:0003484,HP:0003202,HP:0003457,HP:0007350
OLI1148	Testing	Hereditary spastic paraplegia	HP:0002061,HP:0001347,HP:0000009,HP:0011448,HP:0007350,HP:0001258
OLI1152	Testing	Hereditary spastic paraplegia	HP:0001258
OLI1157	Testing	NA	HP:0003259,HP:0034690,HP:0034598,HP:0003219
OLI1175	Testing	Congenital hypothyroidism	HP:0000851,HP:0008188,HP:0002925,HP:0031507
OLI1213	Testing	Hypogonadotropic hypogonadism	HP:0000458,HP:0001513,HP:0008197,HP:0030339,HP:0000044,HP:0032466
OLI1217	Testing	Long QT syndrome	HP:0001657,HP:0001695,HP:0001279,HP:0005184
OLI1219	Testing	Long QT syndrome	HP:0001657,HP:0001695,HP:0001279,HP:0005184
OLI1220	Testing	Long QT syndrome	HP:0001657,HP:0001695,HP:0001279,HP:0005184
OLI1222	Testing	Long QT syndrome	HP:0001657,HP:0001695,HP:0001279,HP:0005184
OLI1223	Testing	Long QT syndrome	HP:0001657,HP:0001695,HP:0001279,HP:0005184
OLI1224	Testing	Long QT syndrome	HP:0001657,HP:0001695,HP:0001279,HP:0005184
OLI1226	Testing	Long QT syndrome	HP:0001657,HP:0001695,HP:0001279,HP:0005184
OLI1228	Testing	Long QT syndrome	HP:0001657,HP:0001695,HP:0001279,HP:0005184
OLI1229	Testing	Bardet Biedl syndrome	HP:0001513,HP:0000580,HP:0001162,HP:0001249,HP:0000135,HP:0000003
OLI1242	Testing	Pituitary hormone deficiency	HP:0040075,HP:0008245,HP:0031097,HP:0001943,HP:0010627,HP:0006934,HP:0000505,HP:0001999
OLI1243	Testing	NA	HP:0000668
OLI1244	Testing	NA	HP:0000668
OLI1245	Testing	NA	HP:0000668
OLI1247	Testing	NA	HP:0002907,HP:0000093,HP:0012577
OLI1251	Testing	Retinal disorders	HP:0000541
OLI1252	Testing	Retinal disorders	HP:0000541
OLI1255	Testing	Retinal disorders	HP:0000541
OLI1261	Testing	Hypogonadotropic hypogonadism	HP:0000044,HP:0008197
OLI1262	Testing	Hypogonadotropic hypogonadism	HP:0000044,HP:0008197
OLI1272	Testing	Hypogonadotropic hypogonadism	HP:0000044,HP:0008197,HP:0000458
OLI1288	Testing	Hypogonadotropic hypogonadism	HP:0000044,HP:0008197,HP:0000458
OLI1294	Testing	Hypogonadotropic hypogonadism	HP:0000044,HP:0008197,HP:0000458
OLI1305	Testing	Familial hypercholesterolaemia	HP:0003124,HP:0003141,HP:0002635
OLI1308	Testing	Catecholaminergic polymorphic VT	HP:0001279,HP:0001962,HP:0004758
OLI1319	Testing	Hearing loss	HP:0000365
OLI1372	Testing	Congenital adrenal hypoplasia	HP:0007505,HP:0000835,HP:0008207
OLI1375	Testing	Haematuria	HP:0000093
OLI1433	Testing	NA	HP:0001650,HP:0001647
OLI1434	Testing	NA	HP:0002155
OLI1435	Testing	Bardet Biedl syndrome	HP:0000556,HP:0001513,HP:0100259,HP:0001156,HP:0001249,HP:0000750,HP:0001263,HP:0000119,HP:0000077,HP:0000486,HP:0002099,HP:0001250
OLI1437	Testing	Bardet Biedl syndrome	HP:0000556,HP:0001513,HP:0001156,HP:0001249,HP:0000750,HP:0001263,HP:0000077,HP:0000823
OLI1438	Testing	Bardet Biedl syndrome	HP:0000556,HP:0100259,HP:0005973
OLI1441	Testing	Bardet Biedl syndrome	HP:0000556,HP:0100259,HP:0001249,HP:0001328,HP:0000639,HP:0011003,HP:0002204
OLI1443	Testing	Bardet Biedl syndrome	HP:0000556,HP:0001513,HP:0001156,HP:0002251
OLI1445	Testing	Bardet Biedl syndrome	HP:0000556,HP:0001513,HP:0100259
OLI1448	Testing	Bardet Biedl syndrome	HP:0000556,HP:0001513,HP:0100259,HP:0001249,HP:0000750,HP:0000501,HP:0000821,HP:0000822,HP:0003119
OLI1459	Testing	Amyotrophic lateral sclerosis/motor neuron disease	HP:0007354,HP:0001300,HP:0002483,HP:0010794,HP:0002061
OLI1460	Testing	Autism	HP:0000729,HP:0000735,HP:0000256
OLI1461	Testing	Autism	HP:0000729,HP:0000717
OLI1462	Testing	Autism	HP:0000729,HP:0000717
OLI1465	Testing	Autism	HP:0000729,HP:0000717
OLI1474	Testing	Familial non syndromic congenital heart disease	HP:0004383,HP:0011560,HP:0010883
OLI1475	Testing	Familial non syndromic congenital heart disease	HP:0004383,HP:0001718,HP:0001650
OLI1476	Testing	Familial non syndromic congenital heart disease	HP:0004383,HP:0011560,HP:0001629,HP:0011611
OLI1478	Testing	Familial non syndromic congenital heart disease	HP:0004383,HP:0001718,HP:0001650
OLI1481	Testing	Congenital hypothyroidism	HP:0000851
OLI1483	Testing	Congenital hypothyroidism	HP:0000851
OLI1485	Testing	Congenital hypothyroidism	HP:0000851
OLI1493	Testing	Congenital hypothyroidism	HP:0000851
OLI1494	Testing	Congenital hypothyroidism	HP:0000851
OLI1537	Testing	Disorders of sex development	HP:0008668,HP:0012853,HP:0000054,HP:0040171
OLI1592	Testing	Hypogonadotropic hypogonadism	HP:0000044
OLI1594	Testing	Hypogonadotropic hypogonadism	HP:0000044
OLI1610	Testing	Primary lymphoedema	HP:0001004,HP:0003550,HP:0000952,HP:0000790,HP:0031965,HP:0002619
OLI1611	Testing	Primary lymphoedema	HP:0001004,HP:0003550
