# Supplementary material for: Prioritization of oligogenic variant combinations in whole exomes
Source: Bioinformatics. 2024 Apr 11;40(4):btae184. doi: 10.1093/bioinformatics/btae184 (PMC11037482; doi:10.1093/bioinformatics/btae184)
Supplement: btae184_Supplementary_Data [file btae184_supplementary_data.zip › Supplementary_table_4.tsv]

Patient_ID	Dataset	Continent	Sex
HG01405	1KGP	America	M
HG03268	1KGP	Africa	M
HG00356	1KGP	Europe	F
HG01051	1KGP	America	M
HG03944	1KGP	South_Asia	F
HG04156	1KGP	South_Asia	F
HG01443	1KGP	America	M
HG01595	1KGP	East_Asia	F
HG04019	1KGP	South_Asia	M
HG04144	1KGP	South_Asia	F
HG00139	1KGP	Europe	M
NA19355	1KGP	Africa	F
NA18593	1KGP	East_Asia	F
HG00343	1KGP	Europe	F
HG00524	1KGP	East_Asia	M
HG02676	1KGP	Africa	F
HG02445	1KGP	Africa	M
HG00611	1KGP	East_Asia	F
HG00593	1KGP	East_Asia	F
HG03585	1KGP	South_Asia	M
HG03499	1KGP	Africa	F
HG01578	1KGP	America	F
HG02439	1KGP	Africa	M
HG00365	1KGP	Europe	F
NA18592	1KGP	East_Asia	F
HG01378	1KGP	America	F
HG01669	1KGP	Europe	M
HG01325	1KGP	America	M
HG00250	1KGP	Europe	F
HG03653	1KGP	South_Asia	F
HG00246	1KGP	Europe	M
HG03291	1KGP	Africa	F
HG00150	1KGP	Europe	F
HG00306	1KGP	Europe	F
HG01768	1KGP	Europe	F
HG03900	1KGP	South_Asia	M
HG02881	1KGP	Africa	M
HG00692	1KGP	East_Asia	M
HG02285	1KGP	America	M
HG03069	1KGP	Africa	M
HG01356	1KGP	America	M
HG00731	1KGP	America	M
HG00364	1KGP	Europe	F
HG00261	1KGP	Europe	F
HG02983	1KGP	Africa	F
HG03730	1KGP	South_Asia	F
HG00368	1KGP	Europe	F
HG02922	1KGP	Africa	F
HG01049	1KGP	America	F
HG04042	1KGP	South_Asia	F
HG00629	1KGP	East_Asia	F
HG03521	1KGP	Africa	M
HG01272	1KGP	America	F
HG00159	1KGP	Europe	M
HG00339	1KGP	Europe	F
HG00684	1KGP	East_Asia	F
HG01345	1KGP	America	F
HG01374	1KGP	America	M
HG03882	1KGP	South_Asia	F
HG03460	1KGP	Africa	M
NA19726	1KGP	America	M
HG03949	1KGP	South_Asia	F
HG00117	1KGP	Europe	M
NA18618	1KGP	East_Asia	F
HG00657	1KGP	East_Asia	F
HG00637	1KGP	America	M
HG02502	1KGP	Africa	F
HG04210	1KGP	South_Asia	M
HG00275	1KGP	Europe	F
HG03854	1KGP	South_Asia	M
HG04189	1KGP	South_Asia	F
HG00671	1KGP	East_Asia	M
NA19314	1KGP	Africa	F
HG03894	1KGP	South_Asia	F
HG03777	1KGP	South_Asia	M
HG03644	1KGP	South_Asia	M
HG00428	1KGP	East_Asia	F
HG02008	1KGP	America	M
HG01242	1KGP	America	F
HG00324	1KGP	Europe	F
HG02256	1KGP	Africa	F
HG01971	1KGP	America	F
HG01498	1KGP	America	F
HG03858	1KGP	South_Asia	F
HG00595	1KGP	East_Asia	M
NA18999	1KGP	East_Asia	F
HG00736	1KGP	America	M
HG03372	1KGP	Africa	F
HG02164	1KGP	East_Asia	F
HG03733	1KGP	South_Asia	F
HG00614	1KGP	East_Asia	F
HG03066	1KGP	Africa	M
HG00442	1KGP	East_Asia	M
HG00360	1KGP	Europe	M
HG00864	1KGP	East_Asia	F
HG04075	1KGP	South_Asia	F
HG00112	1KGP	Europe	M
HG00589	1KGP	East_Asia	M
HG03084	1KGP	Africa	M
HG02811	1KGP	Africa	F
ALS5085259	UK10K	NA	M
ALS5085354	UK10K	NA	M
ALS5086207	UK10K	NA	F
ALS5085651	UK10K	NA	F
ALS5087346	UK10K	NA	M
ALS5085745	UK10K	NA	F
ALS5085558	UK10K	NA	F
ALS5085949	UK10K	NA	M
ALS5086902	UK10K	NA	F
ALS5085633	UK10K	NA	F
ALS5085561	UK10K	NA	F
ALS5086189	UK10K	NA	M
ALS5227364	UK10K	NA	M
ALS5085412	UK10K	NA	M
ALS5086999	UK10K	NA	F
ALS5087177	UK10K	NA	M
ALS5085360	UK10K	NA	M
ALS5227358	UK10K	NA	M
ALS5086721	UK10K	NA	F
ALS5086105	UK10K	NA	F
